# Supplementary material for: A comparison of development methods used to define portion sizes in food-based dietary guidelines around the world
Source: Front Nutr. 2025 Feb 12;12:1532926. doi: 10.3389/fnut.2025.1532926 (PMC11860067; doi:10.3389/fnut.2025.1532926)
Supplement: Supplementary file 1 [file Table_1.xlsx]

## Sheet: Suppl. table 1
Supplementary table 1. List of included food-based dietary guidelines (FBDGs) and document sources
FAO region	Included FBDGs
Africa	Benin, Ethiopia, Gabon, Ghana, Kenya, Namibia, Nigeria, Seychelles, Sierra Leone, South Africa, Zambia
Asia and the Pacific	Afghanistan, Australia, Bangladesh, China, Fiji, India, Indonesia, Fiji, India, Indonesia, Japan, Malaysia, Mongolia, New Zealand, Philippines, Republic of Korea, Sri Lanka, Thailand, Viet Nam
Europe	Albania, Austria, Belgium, Bosnia and Herzegovina, Bulgaria, Croatia, Cyprus, Denmark, Estonia, Finland, France, Georgia, Germany, Greece, Hungary, Iceland, Ireland, Israel, Italy, Latvia, Malta, Netherlands, North Macedonia, Norway, Poland, Portugal, Republic of Moldova, Romania, Slovenia, Spain, Sweden, Switzerland, Türkiye, United Kingdom
Latin America and the Caribbean	Antigua and Barbuda, Argentina, Bahamas, Barbados, Belize, Bolivia (Plurinational State of), Brazil, Chile, Colombia, Costa Rica, Cuba, Dominica, Dominican Republic, Ecuador, El Salvador, Grenada, Guatemala, Guyana, Honduras, Jamaica, Mexico, Panama, Paraguay, Peru, Saint Kitts and Nevis, Saint Lucia, Saint Vincent and the Grenadines, Uruguay, Venezuela
Near East	Lebanon, Oman, Qatar, Saudi Arabia
North America	Canada, United States
Country	Material access link for portion size extraction	Year last updated material	Translation needed yes/no	Comment	Material access link methodology information (if different than portion size document)	Translation needed yes/no	Comment
Canada	https://food-guide.canada.ca/en/	2019	No		https://www.canada.ca/en/health-canada/services/publications/food-nutrition/food-nutrients-health-interim-evidence-update-2018.html	No
USA	https://www.dietaryguidelines.gov/resources/2020-2025-dietary-guidelines-online-materials	2020	No		https://www.dietaryguidelines.gov/sites/default/files/2020-07/ScientificReport_of_the_2020DietaryGuidelinesAdvisoryCommittee_first-print.pdf	No
Benin	http://wiredhealthresources.net/presentations/82/story_content/external_files/Benin.pdf	2015	No		https://pubmed.ncbi.nlm.nih.gov/24762926/	No
Ethiopia	https://ephi.gov.et/wp-content/uploads/2021/02/Booklet_web.pdf	2022	No		https://bmjopen.bmj.com/content/bmjopen/9/7/e027846.full.pdf & https://ephi.gov.et/wp-content/uploads/2021/02/FBDG_MotherDocument_WebVersion.pdf	No
Gabon	https://faolex.fao.org/docs/pdf/gab208778.pdf	2021	No		-	-
Ghana	https://l.facebook.com/l.php?u=https%3A%2F%2Fdrive.google.com%2Ffile%2Fd%2F1eZcCt0dhkNjDOUA13-BiGAfs23uOpkVl%2Fview%3Fusp%3Dshare_link%26fbclid%3DIwAR0AFLyO71Zfqa66PJGaRUZNaIO-gV-bc9WjyAVYsS16SxS9Q38yDEKyL90&h=AT0AT6eHcI-UmZrL602J96-8l4BiSVZd8EvYa9x-y_jocQg_Ggklq48TAHgpklYO7nKljqulnW_6ORqyMLU7ib5E3QvOiW0xY1Vp5uSN3HkoFPWMvXZ4oXG2SHmDsrJ2Og&__tn__=-UK-R&c%5b0%5d=AT31SxLdM0-0KnwMpp8n3UYMEs-5HBZWDfIT…	2023	No		https://www.ajol.info/index.php/ajfand/article/view/244979	No
Kenya	http://www.nutritionhealth.or.ke/wp-content/uploads/Downloads/National%20Guidelines%20for%20Healthy%20Diets%20and%20Physical%20Activity%202017.pdf	2017	No		-	-
Namibia	https://www.fao.org/3/a-as839e.pdf	2000	No		-	-
Nigeria	https://www.fao.org/3/a-as841e.pdf	2001	No		-	-
Seychelles	https://www.fao.org/3/cb2923en/cb2923en.pdf	2006	No		-	-
Sierra Leone	https://www.fao.org/3/I9679EN/i9679en.pdf	2016	No		-	-
South Africa	https://www.fao.org/3/a-as842e.pdf	2013	No		- and https://www.nutritionweek.co.za/NNW2014/docs/NNW-2013-Nutrition%20Educators%20Guideline.pdf	No
Zambia	https://www.nfnc.org.zm/download/zambia-food-based-dietary-guidelines-technical-recommendations-2021-produced-by-the-ministry-of-agriculture/	2021	No		-	-
Albania	https://www.fao.org/3/a-as658e.pdf	2008	No		-	-
Austria	https://www.sozialministerium.at/Services/Neuigkeiten-und-Termine/ernaehrung.html	2023 (minor changes to the 2009 edition)	Yes	url link not accessible any more	-	-
Belgium	https://www.health.belgium.be/sites/default/files/uploads/fields/fpshealth_theme_file/20190902_shc-9284_fbdg_vweb.pdf	2019	No		-	-
Bosnia and Herzegovina	"Nutrition guide for adults"	2004	Yes	url used not accessible any more	-	-
Bulgaria	https://ncpha.government.bg/uploads/pages/3001/Healthy_eating_18_65-en.pdf	2006	No		-	-
Croatia	https://www.hzjz.hr/wp-content/uploads/2020/03/Brosura-Tjelesno-zdravlje.pdf	ns (2018 according to knowledge4policy.ec.europa.eu	Yes		-	-
Cyprus	https://www.moh.gov.cy/MOH/MOH.nsf/All/ADDB0B13026ADB5AC2257A4C001DC85A/$file/%CE%95%CE%B8%CE%BD%CE%B9%CE%BA%CE%AD%CF%82%20%CE%9F%CE%B4%CE%B7%CE%B3%CE%AF%CE%B5%CF%82%20%CE%94%CE%B9%CE%B1%CF%84%CF%81%CE%BF%CF%86%CE%AE%CF%82%20%CE%BA%CE%B1%CE%B9%20%CE%86%CF%83%CE%BA%CE%B7%CF%83%CE%B7%CF%82.pdf	2007	Yes		-	-
Denmark	https://foedevarestyrelsen.dk/publikationer/2024/de-officielle-kostraad-godt-for-sundhed-og-klima-pjece	2024	No		- and https://www.dtu.dk/-/media/institutter/foedevareinstituttet/publikationer/pub-2020/rapport-raad-om-baeredygtig-kost.pdf	No
Estonia	https://intra.tai.ee/images/prints/documents/149019033869_eesti%20toitumis-%20ja%20liikumissoovitused.pdf	2017	Yes		- and https://norden.diva-portal.org/smash/get/diva2:704251/fulltext01.pdf	No
Finland	https://www.ruokavirasto.fi/en/foodstuffs/healthy-diet/nutrition-and-food-recommendations/	2014	No		- and https://norden.diva-portal.org/smash/get/diva2:704251/fulltext01.pdf	No
France	https://www.santepubliquefrance.fr/determinants-de-sante/nutrition-et-activite-physique/documents/brochure/50-petites-astuces-pour-manger-mieux-et-bouger-plus	2023	No		https://www.santepubliquefrance.fr/content/download/515446/3807453?version=1	No
Georgia	https://www.fao.org/3/a-as682e.pdf	2005	No		-	-
Germany	https://www.dge.de/gesunde-ernaehrung/gut-essen-und-trinken/dge-ernaehrungskreis/	2024	No		https://www.ernaehrungs-umschau.de/fileadmin/Ernaehrungs-Umschau/pdfs/pdf_2024/03_24/EU03_2024_M158_M166_Online.pdf	Yes
Greece	https://www.moh.gov.gr/articles/health/dieythynsh-dhmosias-ygieinhs/metadotika-kai-mh-metadotika-noshmata/c388-egkyklioi/5030-egkrish-diatrofikwn-systasewn-gia-geniko-plhthysmo-kai-eidikes-plhthysmia?fdl=12331	2014	Yes	Note: equivalent for some portion sizes found on this document http://www.diatrofikoiodigoi.gr/files/PDF/ADULTS.pdf	http://www.diatrofikoiodigoi.gr/files/html/adults_pro/adults_pro.html and http://www.diatrofikoiodigoi.gr/files/html/adults/adults.html	Yes
Hungary	https://s3.eu-central-1.amazonaws.com/greenfo.hu/wp-media-folder-greenfo/wp-content/uploads/dokumentumtar/taplalkozasi-ajanlasok-a-magyarorszagi-felnott-lakossag-szamara.pdf	2004	Yes		-	-
Iceland	https://downloads.ctfassets.net/8k0h54kbe6bj/3PuNBHAcqOq2PYmHJp9t5V/1917d011508f9bacb8b740f088ac722b/Radleggingar_mataraedi_vef_utgafa_2021.pdf	2021	Yes		http://www.landlaeknir.is/servlet/file/store93/item25582/Grundv%C3%B6llur%20r%C3%A1%C3%B0legginga%20um%20matar%C3%A6%C3%B0i%20og%20r%C3%A1%C3%B0lag%C3%B0ir%20dagskammtar%20n%C3%A6ringarefna.pdf and https://norden.diva-portal.org/smash/get/diva2:704251/fulltext01.pdf	Yes
Ireland	https://assets.gov.ie/7649/3049964a47cb405fa20ea8d96bf50c91.pdf	2016	No		https://www.fsai.ie/publications/scientific-recommendations-for-healthy-eating-guid	No
Israel	https://www.health.gov.il/PublicationsFiles/dietary-guidelines.pdf	2019	Yes		-	-
Italy	https://www.crea.gov.it/web/alimenti-e-nutrizione/-/linee-guida-per-una-sana-alimentazione-2018	2019	Yes		https://pubmed.ncbi.nlm.nih.gov/35399680/	No
Latvia	https://www.vm.gov.lv/lv/media/3017/download?attachment	2020	Yes		- and https://norden.diva-portal.org/smash/get/diva2:704251/fulltext01.pdf	No
Malta	http://health.gov.mt/en/health-promotion/Documents/library/publications/Healthy%20plate%20EN.pdf	2000	No		- and https://health.gov.mt/en/health-promotion/Documents/library/publications/Dietary%20Guidelines%20for%20Professionals%20final.pdf	No
Netherlands	https://www.voedingscentrum.nl/Assets/Uploads/voedingscentrum/Documents/Professionals/Pers/Factsheets/English/Fact%20sheet%20The%20Wheel%20of%20Five.pdf and https://www.voedingscentrum.nl/nl/gezond-eten-met-de-schijf-van-vijf.aspx	2016	Brochure: No Website: Yes	Brochure and website contain similar information	https://www.voedingscentrum.nl/Assets/Uploads/voedingscentrum/Documents/Professionals/Schijf%20van%20Vijf/Richtlijnen%20Schijf%20van%20Vijf.pdf and https://www.ncbi.nlm.nih.gov/pmc/articles/PMC7083597/pdf/S1368980019001435a.pdf and https://issuu.com/voedingscentrum/docs/richtlijnen_schijf_van_vijf and https://www.cambridge.org/core/journals/public-health-nutrition/article/development-of-healthy-a…	Partly
North Macedonia	https://zdravstvo.gov.mk/vodich-za-ishrana/	2014	Yes		-	-
Norway	https://www.helsedirektoratet.no/brosjyrer/helsedirektoratets-kostrad-brosjyre-og-plakat/Helsedirektoratets%20kostr%C3%A5d%20-%20engelsk.pdf/_/attachment/inline/80f68126-68af-4cec-b2aa-d04069d02471:dcb8efdbe6b6129470ec4969f6639be21a8afd82/Helsedirektoratets%20kostr%C3%A5d%20-%20engelsk.pdf	2014	No		- and https://norden.diva-portal.org/smash/get/diva2:704251/fulltext01.pdf	No
Poland	https://ncez.pzh.gov.pl/wp-content/uploads/2021/02/talerz-i-zalecenia.pdf	2020	Yes		-	-
Portugal	https://alimentacaosaudavel.dgs.pt/theme/alimentacao-saudavel-e-dieta-mediterranica/?topico=roda-dos-alimentos&formato=documento#a-ax433o.pdf	2016	Yes		-	-
Republic of Moldova	https://library.usmf.md/sites/default/files/2019-06/ghid_nutritie_romana_CIP_electronic.pdf	2019	Yes		-	-
Romania	https://www.fao.org/3/as693ro/as693ro.pdf	2006	Yes		-	-
Slovenia	https://www.fao.org/index.php?eID=tx_cms_showpic&file=uploads%2Fpics%2FSlovenia_food_guide_FAO_website_2015.jpg&md5=9b442bc755700921828cb11a9f45da8ae5f9bc42&parameters[0]=YTo0OntzOjU6IndpZHRoIjtzOjM6IjgwMCI7czo2OiJoZWlnaHQiO3M6NDoiNjAw&parameters[1]=bSI7czo3OiJib2R5VGFnIjtzOjQxOiI8Ym9keSBzdHlsZT0ibWFyZ2luOjA7IGJh&parameters[2]=Y2tncm91bmQ6I2ZmZjsiPiI7czo0OiJ3cmFwIjtzOjM3OiI8YSBocmVmPSJqYXZh&param…	2015	Yes		-	-
Spain	https://www.aesan.gob.es/AECOSAN/docs/documentos/nutricion/RECOMENDACIONES_DIETETICAS_ING.pdf	2022	No		https://www.aesan.gob.es/AECOSAN/docs/documentos/seguridad_alimentaria/evaluacion_riesgos/informes_cc_ingles/RRDD_SOSTENIBLES_INGLES.pdf	-
Sweden	https://www.livsmedelsverket.se/globalassets/publikationsdatabas/andra-sprak/kostraden/kostrad-eng.pdf?AspxAutoDetectCookieSupport=1	2015	No		https://www.fao.org/3/a-az907e.pdf and https://norden.diva-portal.org/smash/get/diva2:704251/fulltext01.pdf	No
Switzerland	https://www.sge-ssn.ch/media/sge_pyramid_E_basic_20161.pdf	2011	No		-	-
Turkey	https://www.fao.org/3/a-as697e.pdf	2006	No		-	-
UK	https://assets.publishing.service.gov.uk/government/uploads/system/uploads/attachment_data/file/742750/Eatwell_Guide_booklet_2018v4.pdf	2016	No		https://assets.publishing.service.gov.uk/media/5a7f73f7e5274a2e8ab4c461/eatwell_model_guide_report.pdf	No
Afghanistan	https://www.fao.org/3/i5283e/i5283e.pdf	2016	No		-	-
Australia	https://www.eatforhealth.gov.au/sites/default/files/2022-09/n55g_adult_brochure.pdf and https://www.eatforhealth.gov.au/sites/default/files/2022-09/n55a_australian_dietary_guidelines_summary_131014_1.pdf	2013	No		https://www.nhmrc.gov.au/file/10001/download?token=gUZekSqQ and https://www.eatforhealth.gov.au/sites/default/files/files/the_guidelines/n55c_dietary_guidelines_food_modelling.pdf	No
Bangladesh	https://www.fao.org/3/a-as880e.pdf	2013	No		-	-
China	https://www.fao.org/index.php?eID=tx_cms_showpic&file=uploads%2Fpics%2FChinese_food_guide.png&md5=b329dad73a5723ea558f44684aa3a1afed5b9eff&parameters[0]=YTo0OntzOjU6IndpZHRoIjtzOjM6IjgwMCI7czo2OiJoZWlnaHQiO3M6NDoiNjAw&parameters[1]=bSI7czo3OiJib2R5VGFnIjtzOjQxOiI8Ym9keSBzdHlsZT0ibWFyZ2luOjA7IGJh&parameters[2]=Y2tncm91bmQ6I2ZmZjsiPiI7czo0OiJ3cmFwIjtzOjM3OiI8YSBocmVmPSJqYXZh&parameters[3]=c2NyaXB0O…	2022	Yes		http://dg.cnsoc.org/article/04/7X2i2theSzu8JOqAd6JKqg.html	Yes
Fiji	https://www.fao.org/3/a-as883e.pdf	2013	No		-	-
India	https://www.nin.res.in/downloads/DietaryGuidelinesforNINwebsite.pdf	2011	No		https://pubmed.ncbi.nlm.nih.gov/18296304/	No
Indonesia	http://hukor.kemkes.go.id/uploads/produk_hukum/PMK%20No.%2041%20ttg%20Pedoman%20Gizi%20Seimbang.pdf	2014	Yes		- and https://www.danonenutrindo.org/media/file/Soekirman%20Indonesia.pdf	Partly
Japan	https://www.mhlw.go.jp/bunya/kenkou/pdf/eiyou-syokuji8.pdf	2016	Yes		http://www.maff.go.jp/e/pdf/shokuiku.pdf	Yes
Malaysia	https://www.moh.gov.my/index.php/pages/view/370	2020	No		-	-
Mongolia	https://www.fao.org/index.php?eID=tx_cms_showpic&file=uploads%2Fpics%2FMongolia_food_guide.JPG&md5=8c3fcdb078cdb637e7c15e88022c4c1551c4e805&parameters[0]=YTo0OntzOjU6IndpZHRoIjtzOjM6IjgwMCI7czo2OiJoZWlnaHQiO3M6NDoiNjAw&parameters[1]=bSI7czo3OiJib2R5VGFnIjtzOjQxOiI8Ym9keSBzdHlsZT0ibWFyZ2luOjA7IGJh&parameters[2]=Y2tncm91bmQ6I2ZmZjsiPiI7czo0OiJ3cmFwIjtzOjM3OiI8YSBocmVmPSJqYXZh&parameters[3]=c2NyaXB0…	NS (2010 according to FAO)	Yes		-	-
New Zealand	https://www.tewhatuora.govt.nz/assets/For-the-health-sector/Health-sector-guidance/Active-Families/eating-activity-guidelines-new-zealand-adults-updated-2020-oct22.pdf	2020	No		-	-
Philippines	https://fnri.dost.gov.ph/index.php/tools-and-standard/nutritional-guide-pyramid	2012	No		https://www.fnri.dost.gov.ph/index.php/publications/writers-pool-corner/57-food-and-nutrition/204-nutritional-guidelines-for-filipinos-a-prescription-to-good-nutrition	No
Republic of Korea	https://onav.fr/wp-content/uploads/2021/01/General-Dietary-Guidelines-for-Koreans.pdf	2016	No		-	-
Sri Lanka	https://nutrition.health.gov.lk/wp-content/uploads/2022/06/2.-Food-groups.pdf and https://nutrition.health.gov.lk/wp-content/uploads/2022/06/1.-Introduction.pdf	2021	No	Different complementary information on Introduction to FBDGs document and Food Groups document	https://nutrition.health.gov.lk/english/resource/1317/	No	document used is "Technical Review Report" (2020) - link on website faulty
Thailand	https://www.fao.org/3/a-as887e.pdf	2007	No		https://pubmed.ncbi.nlm.nih.gov/21859670/	No
Viet Nam	https://www.fao.org/3/a-as981o.pdf	2013	Yes	url removed	-	-
Antigua and Barbuda	https://www.fao.org/3/a-as848e.pdf	2013	No		https://agriculture.gov.ag/wp-content/uploads/2016/09/FINAL_2012_Antigua_and_Barbuda_Food_and_Nutrition_Security_Policy_10_15_12.pdf	-
Argentina	https://bancos.salud.gob.ar/recurso/guias-alimentarias-para-la-poblacion-argentina-resumen-ejecutivo	2016	Partly		https://bancos.salud.gob.ar/recurso/guias-alimentarias-para-la-poblacion-argentina	Partly
Bahamas	https://www.fao.org/3/cb2925en/cb2925en.pdf	2002	No		-	-
Barbados	https://www.fao.org/3/I9680EN/i9680en.pdf	2017	No		-	-
Belize	https://www.fao.org/3/a-as852e.pdf	2012	No		-	-
Bolivia	https://www.minsalud.gob.bo/images/Libros/DGPS/PDS/p342_bt_dgps_uan_BASES_TECNICAS_DE_LAS_GUIAS.pdf	2014	Partly		-	-
Brazil	http://bvsms.saude.gov.br/bvs/publicacoes/dietary_guidelines_brazilian_population.pdf	2015	No		-	-
Chile	https://drive.google.com/file/d/12M2W-rAPNRx-Qnuj_I7zrCcBsb4yGZq8/view	2022	Yes		https://www.minsal.cl/wp-content/uploads/2022/12/02.11.2022-PRODUCTO-1.pdf and https://www.minsal.cl/wp-content/uploads/2022/12/02.112022-PRODUCTO-2.pdf and https://www.minsal.cl/wp-content/uploads/2023/01/200211051522.pdf	Partly
Colombia	https://www.icbf.gov.co/system/files/guias_alimentarias_basadas_en_alimentos_para_la_poblacion_colombiana_mayor_de_2_anos_3_0.pdf	2015	Partly	All FBDG documents are published for facilitators	https://www.icbf.gov.co/system/files/guias_alimentarias_basadas_en_alimentos_para_la_poblacion_colombiana_mayor_de_2_anos_0.pdf	Partly
Costa Rica	https://www.ministeriodesalud.go.cr/guiasalimentarias/gabsa/pageflips/guia.html#book/	2022	Partly		https://www.binasss.sa.cr/opac-ms/media/digitales/_docs_GABSA_FAO-Min-Salud_Adultos-documento-tecnico.pdf	Partly
Cuba	https://www.fao.org/3/a-as864s.pdf	2009	Partly		-	-
Dominica	https://www.fao.org/3/a-as853e.pdf	NS (2007 according to FAO)	No		- and https://openknowledge.fao.org/server/api/core/bitstreams/c4e92581-55e3-4af9-b885-957560576b0b/content	No
Dominican Republic	https://www.fao.org/3/a-as866s.pdf	2009	Partly		-
Ecuador	https://openknowledge.fao.org/handle/20.500.14283/ca9955es	2021	Partly		- and https://openknowledge.fao.org/handle/20.500.14283/ca9928es	Partly
El Salvador	https://www.fao.org/3/a-as867s.pdf and https://www.fao.org/3/a-as868s.pdf	2012	Partly	The Dietary guidelines for Salvadorian families and the Eating recommendations for Salvadorian families documents contain similar information	-
Grenada	https://www.fao.org/index.php?eID=tx_cms_showpic&file=uploads%2Fpics%2Fgrenada_foodguide_2020.jpg&md5=35344e8abe0559df6b3d2eed26b6f33bbe239d4c&parameters[0]=YTo0OntzOjU6IndpZHRoIjtzOjM6IjgwMCI7czo2OiJoZWlnaHQiO3M6NDoiNjAw&parameters[1]=bSI7czo3OiJib2R5VGFnIjtzOjQxOiI8Ym9keSBzdHlsZT0ibWFyZ2luOjA7IGJh&parameters[2]=Y2tncm91bmQ6I2ZmZjsiPiI7czo0OiJ3cmFwIjtzOjM3OiI8YSBocmVmPSJqYXZh&parameters[3]=c2Nya…	2020	No		- and https://openknowledge.fao.org/server/api/core/bitstreams/c4e92581-55e3-4af9-b885-957560576b0b/content	No
Guatemala	https://www.fao.org/3/a-as870s.pdf	2012	Partly		- and https://www.fao.org/3/a-as872s.pdf and https://www.fao.org/3/a-as872s.pdf	Partly
Guyana	https://www.fao.org/3/I8055EN/i8055en.pdf	2018	No		-	-
Honduras	https://www.fao.org/3/a-as874s.pdf	2013	Partly		-	-
Jamaica	https://www.fao.org/3/a-az914e.pdf	2015	No		- and file:///G:/My%20Drive/Documents/FBDG%20review/Review%20countries/Latin%20America%20and%20the%20Caribbean/Jamaica/Food%20Based%20Dietary%20Guidelines%20%E2%80%93%20Ministry%20of%20Health%20&%20Wellness,%20Jamaica.html	No
Mexico	https://movendi.ngo/wp-content/uploads/2023/05/Gui_as_Alimentarias_2023_para_la_poblacio_n_mexicana.pdf	2023	Partly		-	-
Panama	https://www.fao.org/3/a-as876s.pdf	2013	Partly		-	-
Paraguay	https://drive.google.com/file/d/1rS25BbEu1QadOI4OSzkIfYQrWwbQ3AOh/view?usp=sharing	2015	Partly		https://drive.google.com/file/d/1oq-nLcdBlKX4FmMjhS1BSynrR487WEVw/view?usp=sharing	Partly
Peru	https://bvs.minsa.gob.pe/local/MINSA/4832.pdf	2020	Partly		- and https://web.ins.gob.pe/sites/default/files/Archivos/cenan/1.PPT%20Gu%C3%ADas%20alimentarias%20-120319-web.pdf	Partly
Saint Kitts and Nevis	https://www.fao.org/3/a-as858e.pdf	2010	No		-	-
Saint Lucia	https://www.fao.org/3/a-as860e.pdf	2007	No		- and https://openknowledge.fao.org/server/api/core/bitstreams/c4e92581-55e3-4af9-b885-957560576b0b/content and https://drive.google.com/file/d/1ku6sBB0S02Uh7uSleKfipnlzfetlL0yd/view?usp=sharing	No
Saint Vincent and the Grenadines	https://drive.google.com/file/d/101NrPVry_dcjTGJaWbexWvYKhBP6IPXo/view	2021	No		- and https://openknowledge.fao.org/server/api/core/bitstreams/c4e92581-55e3-4af9-b885-957560576b0b/content and https://drive.google.com/file/d/1ku6sBB0S02Uh7uSleKfipnlzfetlL0yd/view?usp=sharing	No
Uruguay	https://www.gub.uy/ministerio-desarrollo-social/sites/ministerio-desarrollo-social/files/documentos/publicaciones/guia_alimentaria%5B1%5D.pdf	2016	Partly		- and https://www.gub.uy/ministerio-salud-publica/comunicacion/publicaciones/proceso-de-actualizacion and https://www.gub.uy/ministerio-salud-publica/comunicacion/publicaciones/diagnostico-de-la-situacion-alimentaria-y-nutricional and https://www.gub.uy/ministerio-salud-publica/comunicacion/publicaciones/nutricion-alimentacion-y-actividad-fisica-para-la-prevencion-de	Partly
Venezuela	https://www.fao.org/3/a-as878s.pdf	2010	Partly		-	-
Lebanon	http://www.aub.edu.lb/fafs/nfsc/Documents/FBDG%20English%20Version.pdf	2013	No		-	-
Oman	https://www.fao.org/3/a-as845e.pdf	2009	No		- and https://www.fao.org/3/a-as846e.pdf	No
Qatar	https://www.fao.org/3/a-az908e.pdf and https://www.fao.org/3/a-az909e.pdf	2015	No	Qatar dietary guidelines and Dietary guidelines brochure contain similar information	-	-
Saudi Arabia	https://www.moh.gov.sa/en/Ministry/MediaCenter/Publications/Documents/final%20english%20%20%D8%A7%D9%84%D9%83%D8%AA%D8%A7%D8%A8%20%D8%A7%D9%84%D8%B9%D9%84%D9%85%D9%8A%20%D8%A5%D9%86%D8%AC%D9%84%D9%8A%D8%B2%D9%8A.pdf	2012	No		-	-

## Sheet: Suppl. table 2
Supplementary table 2. Methodological approaches applied to determine dietary recommendations in FBDGs by country
Country	Date of publication or last update1	Literature/evidence review, scientific consensus	Minimal calculations	Data-based approaches	Not specified	no PS recommendation in FBDG consumer document		1 update for the general adult population
Canada	2019	x				x
United States	2020	x		x
Benin	2015			x
Ethiopia	2022	x		x
Gabon	2021	x	x
Ghana	2023	x		x
Kenya	2017	x
Namibia	2000	x				x
Nigeria	2001	x				x
Seychelles	2006				x	x
Sierra Leone	2016	x
South Africa	2013	x	x
Zambia	2021	x		x
Albania	2008	x	x
Austria	2023	x
Belgium	2019	x
Bosnia and Herzegovina	2004		x
Bulgaria	2006	x
Croatia	2002	x				x
Cyprus	2007	x	x
Denmark	2021	x		x
Estonia	2017	x	x
Finland	2014	x
France	2019	x		x
Georgia	2005	x
Germany	2024	x		x
Greece	2014	x
Hungary	2004	x
Iceland	2021	x
Ireland	2016	x	x
Israel	2019	x				x
Italy	2019	x	x
Latvia	2020	x
Malta	2016	x
Netherlands	2016	x		x
North Macedonia	2014	x
Norway	2024	x
Poland	2020				x	x
Portugal	2003	x	x
Republic of Moldova	2019	x
Romania	2006	x	x
Slovenia	NS (2015 according to the FAO)				x
Spain	2022	x
Sweden	2015	x				x
Switzerland	2011	x
Turkey	2015	x	x
United Kingdom	2016	x		x
Afghanistan	2016	x	x
Australia	2013	x		x
Bangladesh	2013	x	x
China	2022	x				x
Fiji	2013	x				x
India	2011	x	x
Indonesia	2014	x	x
Japan	2016	x	x
Malaysia	2020	x	x
Mongolia	NS (2010 according to the FAO)				x	x
New Zealand	2015	x
Philippines	2012	x
Republic of Korea	2016	x				x
Sri Lanka	2021	x		x
Thailand	2007	x		x		x
Viet Nam	2013	x				x
Antigua and Barbuda	2013				x	x
Argentina	2016	x	x
Bahamas	2002				x	x
Barbados	2017	x
Belize	2012	x	x
Bolivia	2014	x	x
Brazil	2015	x				x
Chile	2022	x
Colombia	2015	x	x
Costa Rica	2022	x		x
Cuba	2009	x	x
Dominica	NS (2007 according to the FAO)		x			x
Dominican Republic	2009	x				x
Ecuador	2021	x				x
El Salvador	2012	x
Grenada	2020		x			x
Guatemala	2012	x	x
Guyana	2018				x	x
Honduras	2013	x
Jamaica	2015	x	x
Mexico	2023	x
Panama	2013	x
Paraguay	2015	x
Peru	2020	x				x
Saint Kitts and Nevis	2010		x
Saint Lucia	2007		x			x
Saint Vincent and the Grenadines	2021	x	x
Uruguay	2016	x				x
Venezuela	2010	x				x
Lebanon	2013	x	x
Oman	2009	x		x
Qatar	2015	x
Saudi Arabia	2012	x
	total n	83	30	15	7	26
	%	86.4583	31.25	15.625	7.29167	27.0833

## Sheet: Suppl. table 3
Supplementary table 3. Distribution of portion size recommendations in FBDGs: data-based versus other methodological approaches
Method		Global	Data-based approach		p1	adj p2	post hoc analysis adj p3
Region			No	Yes
Fresh fruits	n	65	51	14	0.761125	0.928339	n/a5
	median	125.611	125.611	122.25
	IQR4	40.6	37.025	46.25
Vegetables - unspecified	n	39	31	8	0.025058	0.37587	n/a
	median	100	100	80
	IQR	30.375	24.858	19.5481
Vegetables - excl. green leafy	n	26	20	6	0.902992	0.967491	n/a
	median	98.6083	98.6083	105.583
	IQR	53.2262	56.1429	44.503
Vegetables - green leafy	n	25	19	6	0.118808	0.594038	n/a
	median	75	80	52
	IQR	44.5417	38.7708	6.04688
Cereals (rice, pasta, …)	n	48	39	9	0.662258	0.928339	n/a
	median	90	90	78.1875
	IQR	59.25	53.1667	61.5
Bread	n	47	37	10	0.804561	0.928339	n/a
	median	42.2831	42.2831	41.9228
	IQR	24.3676	23.1176	35.4632
Potatoes, starchy vegetables	n	38	32	6	0.411201	0.8609	n/a
	median	136.25	131.287	137.75
	IQR	62.625	71.25	28.625
Milk / plant-based alternatives	n	53	42	11	0.442554	0.8609	n/a
	median	222	222	244
	IQR	44	44	47.5
Yogurts and fermented dairy	n	45	35	10	0.459146	0.8609	n/a
	median	188.5	175	200
	IQR	88	77.25	113.75
Cheese	n	51	39	12	0.0565623	0.424217	n/a
	median	38	40	27.5
	IQR	39.25	41.5833	29.7094
Meat	n	52	41	11	0.388	0.8609	n/a
	median	75	75	75
	IQR	41.25	40	30.6667
Fish / shellfish	n	50	38	12	1	1	n/a
	median	90	85	100
	IQR	77.9167	84.7519	42.5625
Eggs	n	46	35	11	0.288801	0.8609	n/a
	median	50	50	50
	IQR	9.5	5	35.5
Pulses / legumes	n	52	41	11	0.762118	0.928339	n/a
	median	92.25	92.5	92
	IQR	66.25	76.4494	24.1667
Nuts and Seeds	n	35	25	10	0.783421	0.928339	n/a
	median	23.5	25	20.75
	IQR	15	15	10
1 p value for Wilcoxon Rank-Sum test
2 adjusted p-value for Wilcoxon Rank-Sum test (adjustment for False Discovery Rate – Benjamini Hochberg)
3 adjusted p-value for Dunn’s test adjusted with Bonferroni correction - run if adjusted p-value for Wilcoxon Rank-Sum test was below significance level of 0.05
4Interquartile range
5not applicable

## Sheet: Suppl. table 4
Supplementary table 4. Extraction and conversion rules applied for calculating PS recommendations in national FBDGs.
Food category	Subcategory	Comments (when applicable)	References (when applicable)
Fresh fruits	-	Fruit juices, dry fruits, and coconut water were excluded from the PS calculations, to enhance consistency. For the PS recommendation ‘a medium fruit’, the average of the following medium fruits was applied: banana, apple, pear, peach, orange, mandarin. For the PS “1 cup of fruit” (or multiple thereof), the average of the value for 1 cup of the 10 most recommended fruits was applied (apple, banan…
Vegetables	Vegetables (unspecified)	To account for variability in the way that vegetables can be eaten, if unspecified, the calculations considered an average of the raw and cooked weight of vegetables (when applicable). For the PS “1 cup of vegetables” or multiples thereof, the average of the value for 1 cup of the 10 most recommended vegetables from FBDGs was applied (tomato, carrot, lettuce, cucumber, cauliflower, pepper, cabbag…
	Vegetables (excluding green/leafy)
	Green/leafy vegetables
Dairy	Milk/plant-based dairy alternatives	One ml of milk was converted to 1 g of milk. Plant-based dairy alternatives were included in the same category as dairy milk, as they were most often considered within this group in the FBDGs
	Yogurt	To convert milligrams of yogurt into grams, the density 1.080 was used as a factor (1). Kefir, and other local fermented dairy products were classified together with yogurts.	(1) Food Standards Agency, Mills A, Sejal P, Crawley H. Food Portion Sizes. Third Edition (2002).
	Cheese	Curd was classified in the cheese category. Other dairy-based products (e.g., custard) were excluded from the calculations.
Grains, roots & tubers	Bread	-
	Cooked cereals/grains	Values were considered as cooked unless specified raw. Where a value for raw cereals was provided, this was converted to a cooked value using an average of the conversion factors for rice, pasta and noodles (2.0), as found in the USDA food buying guide for child nutrition programs (2).	(2) United States Department of Agriculture. Food Buying Guide for Child Nutrition Programs. Section 4 -Grains. https://foodbuyingguide.fns.usda.gov/files/Reports/USDA_FBG_Section4_Grains_YieldTable.pdf [Accessed January 11, 2024]
	Potatoes/starchy fruits & vegetables	-
Meat, fish and eggs	Meat	-
	Fish & shellfish	-
	Eggs	When unspecified, 1 medium egg was considered to weigh 50g.
Pulses	-	Similarly to cereals, PS recommendations provided were considered cooked by default. No value to convert pulses was available in the USDA Food Buying Guide for Child Nutrition Programs (3), so we used the average of the values observed in the FBDGs which provided both raw and cooked values: 2.5, based on Afghanistan (2.5), Austria (2.1), Germany (1.8), Malta (2.0), Portugal (3.2), Spain (3.1), Tu…	(3) United States Department of Agriculture. Food Buying Guide for Child Nutrition Programs. Section 1 - Meats/Meat Alternates. https://foodbuyingguide.fns.usda.gov/files/Reports/USDA_FBG_Section1_MeatsAndMeatAlternatesYieldTable.pdf[Accessed January 18, 2024]
Nuts & seeds	-	Includes all types of tree nuts, ground nuts, and seeds. PS analysis excluded peanut butter and other similar pastes, olives, avocado, and lotus seeds.
Fats & oils	-	Includes oils, butter, and in some FBDGs other products as mentioned above in the Nuts & Seeds section.
